# Supplementary material for: The effectiveness of generic self‐management interventions for patients with chronic musculoskeletal pain on physical function, self‐efficacy, pain intensity and physical activity: A systematic review and meta‐analysis
Source: Eur J Pain. 2018 Jun 27;22(9):1577–96. doi: 10.1002/ejp.1253 (PMC6175326; doi:10.1002/ejp.1253)
Supplement: Supplementary file 2 — Appendix S2. Overview of behavior change techniques per study. [file EJP-22-1577-s002.xlsx]

## Sheet: Sheet1
	1 Goals and planning									2 Feedback and monitoring				3. Social Support				4. Shaping knowledge				5. Natural consequences					6. Comparison of behavior			7. Associations			8. Repetition and substitution					9. Comparison of outcomes			10. Reward and threat			11. Regulation			12. Antecedents
	1	2	3	4	5	6	7	8		2	3	4		1	2	3		1	2	3		1	4	5	6		1	2		1	7		1	4	6	7		1	2		3	4		1	2		1	2	6
Andersen (2015)	1	1	0	1	0	0	0	0		0	0	0		1	0	1		1	0	0		0	0	0	0		1	0		0	0		1	0	0	0		1	0		0	0		1	0		0	0	0
Arvidson (2013)	1	1	0	0	0	0	0	1		0	0	0		1	0	0		0	0	0		1	0	0	0		0	0		0	0		0	0	0	0		1	0		0	0		0	0		0	0	0
Asenlof (2005)	1	1	0	1	1	0	0	0		1	0	1		0	0	0		1	0	0		0	0	0	0		0	0		0	0		1	0	0	0		1	0		0	1		0	0		0	0	0
Burckhardt (1994)	1	1	0	0	1	0	0	1		0	0	0		1	1	0		1	0	1		1	0	0	0		0	0		0	0		1	0	0	0		1	0		0	0		0	0		0	0	0
Dworkin (2002)	1	1	0	1	0	0	0	0		1	1	1		1	0	0		1	0	1		1	0	0	0		1	0		0	0		1	0	0	0		0	0		0	0		0	0		0	0	1
Ersek (2008)	1	1	0	1	1	0	0	0		0	0	0		1	0	0		1	0	0		1	1	0	0		1	0		0	0		1	0	0	0		1	0		0	0		0	0		0	0	1
Gronning (2012)	1	1	0	0	1	0	0	0		0	0	0		1	0	0		1	0	0		1	0	0	0		1	0		0	0		1	0	0	0		1	0		0	0		0	0		0	0	0
Haas (2005)	1	1	0	1	0	0	0	0		1	0	0		1	1	0		1	0	0		1	0	0	0		1	0		0	0		1	0	0	0		1	0		0	0		1	0		0	0	0
Hutting (2017)	1	0	1	1	0	0	0	0		1	1	0		1	0	0		1	0	0		1	0	0	0		1	1		0	0		1	0	0	0		1	0		0	0		0	0		0	0	0
Knittle (2015)	1	1	1	1	1	0	1	0		1	1	0		1	0	0		1	0	0		1	0	0	0		0	1		1	0		0	0	0	1		1	0		1	0		0	0		0	1	0
King (2002)	1	1	0	1	0	0	0	0		0	0	0		1	1	0		1	0	0		0	0	0	1		1	0		0	0		1	0	0	0		1	0		0	0		0	0		0	0	0
Lefort (1998)	0	1	0	0	0	0	0	0		0	0	0		1	0	0		0	0	0		1	0	0	0		0	0		0	0		0	0	0	0		1	0		0	0		0	0		0	0	1
Linton (1997)	0	1	0	0	0	0	0	0		0	0	0		1	0	0		1	0	0		0	0	0	0		1	0		0	0		1	0	0	0		1	0		0	0		0	0		0	0	0
Manning (2014)	1	1	1	1	1	0	0	0		1	0	0		1	0	0		1	1	0		1	0	0	0		1	1		1	0		1	0	0	1		1	0		0	0		0	0		0	0	0
Moore (2002)	1	0	0	1	1	0	0	0		0	0	0		1	0	0		0	0	0		1	0	0	0		0	0		0	0		0	0	0	0		1	0		0	0		0	0		0	0	0
Nicholas (2013)	1	1	0	1	0	0	0	0		0	1	0		1	0	1		1	0	0		1	0	0	0		1	0		0	1		1	0	0	0		1	0		0	1		1	0		0	0	0
Stuifbergen (2010)	1	0	0	1	0	0	0	0		0	1	0		1	1	0		1	0	0		1	0	0	0		1	0		0	0		1	0	0	0		1	1		0	0		0	0		0	0	0
Taal (1993)	1	1	1	0	1	0	0	1		1	0	0		1	1	0		1	0	0		1	0	0	0		1	0		1	0		1	0	0	0		1	0		0	0		0	0		0	0	1
Taylor (2016)	1	1	0	1	1	0	1	0		1	1	1		1	0	0		1	0	0		1	0	1	1		1	1		0	0		1	1	1	0		1	0		0	0		0	1		1	1	1
Von Korff (1998)	1	1	0	1	1	0	0	0		0	1	0		1	0	0		1	0	0		1	0	0	0		1	0		0	0		0	0	0	0		1	0		0	0		0	0		0	0	0
Total BCT	18	17	4	14	10	0	2	3		8	7	3		19	5	2		17	1	2		16	1	1	2		14	4		3	1		15	1	1	2		19	1		1	2		3	1		1	2	5
Total per domain	68									18				26				20				20					18			4			19					20			3			4			8
Total	245
Average and SD BCT per study	12.25	4.85446
	Total	% of total
1. Goals and planning	68	0.277551
2. Feedback and monitoring	18	0.0734694
3. Social Support	26	0.106122
4. Shaping Knowledge	20	0.0816327
5. Natural concequences	20	0.0816327
6. Comparison of behavior	18	0.0734694
7. Associations	4	0.0163265
8. Repetition and substitution	19	0.077551
9. Comparison of outcomes	20	0.0816327
10. Reward and threat	3	0.0122449
11. Regulation	4	0.0163265
12. Antecedents	8	0.0326531
13. Identity	10	0.0408163
14. Scheduled consequences	0	0
15. Self-belief	7	0.0285714
16. Covert learning	0	0
Top 10 most frequent BCT's
3.1 Social support (unspecified)	19	0.95
9.1 Credible source	19	0.95
1.1 Goal setting (behavior)	18	0.9
1.2 Problem solving	17	0.85
4.1 Instruction on how to perform the behavior	17	0.85
5.1 Information about health consequences	16	0.8
8.1 Repetition and substitution	15	0.75
1.4 Action planning	14	0.7
6.1 Demonstration of the behavior	14	0.7
1.5 Review behavior goals	10	0.5
Total number of BCT used	43	0.462366

## Sheet: Sheet2
Study	Behavior Change Techniques
	1 Goals and planning									2 Feedback and monitoring				3. Social Support				4. Shaping knowledge				5. Natural consequences					6. Comparison of behavior			7. Associations			8. Repetition and substitution					9. Comparison of outcomes			10. Reward and threat			11. Regulation			12. Antecedents
	1.1	1.2	1.3	1.4	1.5	1.6	1.7	1.8		2.2	2.3	2.4		3.1	3.2	3.3		4.1	4.2	4.3		5.1	5.4	5.5	5.6		6.1	6.2		7.1	7.7		8.1	8.4	8.6	8.7		9.1	9.2		10.3	10.4		11.1	11.2		12.1	12.2	12.6
Andersen (2015)	1	1	0	1	0	0	0	0		0	0	0		1	0	1		1	0	0		0	0	0	0		1	0		0	0		1	0	0	0		1	0		0	0		1	0		0	0	0
Arvidson (2013)	1	1	0	0	0	0	0	1		0	0	0		1	0	0		0	0	0		1	0	0	0		0	0		0	0		0	0	0	0		1	0		0	0		0	0		0	0	0
Asenlof (2005)	1	1	0	1	1	0	0	0		1	0	1		0	0	0		1	0	0		0	0	0	0		0	0		0	0		1	0	0	0		1	0		0	1		0	0		0	0	0
Burckhardt (1994)	1	1	0	0	1	0	0	1		0	0	0		1	1	0		1	0	1		1	0	0	0		0	0		0	0		1	0	0	0		1	0		0	0		0	0		0	0	0
Dworkin (2002)	1	1	0	1	0	0	0	0		1	1	1		1	0	0		1	0	1		1	0	0	0		1	0		0	0		1	0	0	0		0	0		0	0		0	0		0	0	1
Ersek (2008)	1	1	0	1	1	0	0	0		0	0	0		1	0	0		1	0	0		1	1	0	0		1	0		0	0		1	0	0	0		1	0		0	0		0	0		0	0	1
Gronning (2012)	1	1	0	0	1	0	0	0		0	0	0		1	0	0		1	0	0		1	0	0	0		1	0		0	0		1	0	0	0		1	0		0	0		0	0		0	0	0
Haas (2005)	1	1	0	1	0	0	0	0		1	0	0		1	1	0		1	0	0		1	0	0	0		1	0		0	0		1	0	0	0		1	0		0	0		1	0		0	0	0
Hutting (2017)	1	0	1	1	0	0	0	0		1	1	0		1	0	0		1	0	0		1	0	0	0		1	1		0	0		1	0	0	0		1	0		0	0		0	0		0	0	0
Knittle (2015)	1	1	1	1	1	0	1	0		1	1	0		1	0	0		1	0	0		1	0	0	0		0	1		1	0		0	0	0	1		1	0		1	0		0	0		0	1	0
King (2002)	1	1	0	1	0	0	0	0		0	0	0		1	1	0		1	0	0		0	0	0	1		1	0		0	0		1	0	0	0		1	0		0	0		0	0		0	0	0
Lefort (1998)	0	1	0	0	0	0	0	0		0	0	0		1	0	0		0	0	0		1	0	0	0		0	0		0	0		0	0	0	0		1	0		0	0		0	0		0	0	1
Linton (1997)	0	1	0	0	0	0	0	0		0	0	0		1	0	0		1	0	0		0	0	0	0		1	0		0	0		1	0	0	0		1	0		0	0		0	0		0	0	0
Manning (2014)	1	1	1	1	1	0	0	0		1	0	0		1	0	0		1	1	0		1	0	0	0		1	1		1	0		1	0	0	1		1	0		0	0		0	0		0	0	0
Moore (2002)	1	0	0	1	1	0	0	0		0	0	0		1	0	0		0	0	0		1	0	0	0		0	0		0	0		0	0	0	0		1	0		0	0		0	0		0	0	0
Nicholas (2013)	1	1	0	1	0	0	0	0		0	1	0		1	0	1		1	0	0		1	0	0	0		1	0		0	1		1	0	0	0		1	0		0	1		1	0		0	0	0
Stuifbergen (2010)	1	0	0	1	0	0	0	0		0	1	0		1	1	0		1	0	0		1	0	0	0		1	0		0	0		1	0	0	0		1	1		0	0		0	0		0	0	0
Taal (1993)	1	1	1	0	1	0	0	1		1	0	0		1	1	0		1	0	0		1	0	0	0		1	0		1	0		1	0	0	0		1	0		0	0		0	0		0	0	1
Taylor (2016)	1	1	0	1	1	0	1	0		1	1	1		1	0	0		1	0	0		1	0	1	1		1	1		0	0		1	1	1	0		1	0		0	0		0	1		1	1	1
Von Korff (1998)	1	1	0	1	1	0	0	0		0	1	0		1	0	0		1	0	0		1	0	0	0		1	0		0	0		0	0	0	0		1	0		0	0		0	0		0	0	0
Total BCT	18	17	4	14	10	0	2	3		8	7	3		19	5	2		17	1	2		16	1	1	2		14	4		3	1		15	1	1	2		19	1		1	2		3	1		1	2	5
Average and SD BCT per study				12.25	4.85446
Total number of BCT used				43	0.462366
BCTs per Domain
Domain			Total		%
1. Goals and planning			68		0.277551
2. Feedback and monitoring			18		0.0734694
3. Social Support			26		0.106122
4. Shaping Knowledge			20		0.0816327
5. Natural concequences			20		0.0816327
6. Comparison of behavior			18		0.0734694
7. Associations			4		0.0163265
8. Repetition and substitution			19		0.077551
9. Comparison of outcomes			20		0.0816327
10. Reward and threat			3		0.0122449
11. Regulation			4		0.0163265
12. Antecedents			8		0.0326531
13. Identity			10		0.0408163
14. Scheduled consequences			0		0
15. Self-belief			7		0.0285714
16. Covert learning			0		0
TOTAL BCT			245		1
Most frequently used BCTs
BCT		no. Studies			%
3.1 Social support (unspecified)		19			0.95
9.1 Credible source		19			0.95
1.1 Goal setting (behavior)		18			0.9
1.2 Problem solving		17			0.85
4.1 Instruction on how to perform the behavior		17			0.85
5.1 Information about health consequences		16			0.8
8.1 Repetition and substitution		15			0.75
1.4 Action planning		14			0.7
6.1 Demonstration of the behavior		14			0.7
1.5 Review behavior goals		10			0.5
