# Supplementary material for: The effectiveness of generic self‐management interventions for patients with chronic musculoskeletal pain on physical function, self‐efficacy, pain intensity and physical activity: A systematic review and meta‐analysis
Source: Eur J Pain. 2018 Jun 27;22(9):1577–96. doi: 10.1002/ejp.1253 (PMC6175326; doi:10.1002/ejp.1253)
Supplement: Supplementary file 4 [file EJP-22-1577-s004.tab]

Item&nbsp;Description	Value
Manuscript Number	EURJPAIN-D-17-00521
Article Title	The effectiveness of generic self-management interventions for patients with chronic musculoskeletal pain on physical function, self-efficacy, pain intensity, and physical activity: A systematic review and meta-analysis
Initial Date Submitted	23 Oct 2017
Date Revision Submitted	22 May 2018
Final Decision Date	24 May 2018
Number of Manuscript Pages	1
General Remarks
Publication Item Type	FLA
Production Type	FTP
Editor Code	4LG-L
First Author First Name	Stefan
First Author Middle Name
First Author Last Name	Elbers
<strong>Corresponding Author:</strong>
People Unique ID	11948
Title	Mr.
First Name	Stefan
Middle Name
Last Name	Elbers
Institution	University of Applied Sciences Utrecht
Department	Research group Lifestyle and Health
Address Line 1	Not Available
Address Line 2	Not Available
Address Line 3
Address Line 4
City	Utrecht
State
Country	NETHERLANDS
Zip
Primary Phone Number	0031-6-14573593
Fax Number
E-mail Address	stefan.elbers@hu.nl
Journal Production Code	YEUJP
Transmittal Form Production Tracking Number
Manuscript Geographic Region Of Origin
Below please state <b>sources of funding</b> for the research and its publication, or for the publication including a short description of involvement of the funder in the study design, data collection, data analysis, manuscript preparation and/or publication decisions.
If none, please state “None declared”. On acceptance, the statement will be included within the article.
	This research was funded by a SIA RAAK grant (2014-01-23P) and by a personal PhD grant from the University of Applied Sciences Utrecht.
Please type in below any <b>conflicts of interest</b> or state "None declared". On acceptance, the statements will be included within the article.	The authors declare no conflicts of interest.
<b>Significance</b>
<br>Below please give a paragraph entitled <b>"Significance"</b>, indicating the main aspects where this work adds significantly to existing knowledge in the field, and if appropriate to clinical practice. The signifiance statement should be both attention-grabbing and rigorously in line with the contents of the full article. It should not exceed 40 words and will be added by the typesetter at th…
	This study contributes to a growing body of evidence that generic self-management interventions have limited effectiveness for patients with chronic musculoskeletal pain. Furthermore, this study has identified substantial differences in both content and delivery mode across self-management interventions.
Short Title	SELF-MANAGEMENT FOR PATIENTS WITH CHRONIC PAIN
Article Type	Review Article
We respect your privacy. Please tick the box if you do not wish to receive news, promotions and special offers about our products and services.	Yes
